# Supplementary material for: Transcriptome analysis of Brassica napus pod using RNA-Seq and identification of lipid-related candidate genes
Source: BMC Genomics. 2015 Oct 24;16:858. doi: 10.1186/s12864-015-2062-7 (PMC4619414; doi:10.1186/s12864-015-2062-7)
Supplement: Additional file 1: Table S1: — The top 20 most represented GO terms of DEG in the biological process category at the 5–7 DAF (S1-G1). (XLS 29 kb) [file 12864_2015_2062_MOESM1_ESM.xls]

## Sheet: Sheet1
Table S1. The top 20 most represented GO terms of DEG in the biological process category at the 5-7 DAF (S1-G1)
GO_term	GO_term_annotation	P-value
GO:0008635	activation of cysteine-type endopeptidase activity involved in apoptotic process by cytochrome c	3.93e-07
GO:0008343	adult feeding behavior	1.18e-06
GO:0031939	negative regulation of chromatin silencing at telomere	2.36e-06
GO:0061186	negative regulation of chromatin silencing at silent mating-type cassette	2.36e-06
GO:0019856	pyrimidine base biosynthetic process	5.89e-06
GO:0061188	negative regulation of chromatin silencing at rDNA	1.41e-05
GO:0006309	apoptotic DNA fragmentation	1.76e-05
GO:0080036	regulation of cytokinin mediated signaling pathway	1.76e-05
GO:0051402	neuron apoptotic process	2.58e-05
GO:0000186	activation of MAPKK activity	3.56e-05
GO:0006562	proline catabolic process	4.69e-05
GO:0007291	sperm individualization	5.97e-05
GO:0071482	cellular response to light stimulus	0.000107498
GO:0071688	striated muscle myosin thick filament assembly	0.000126478
GO:0000747	conjugation with cellular fusion	0.000136539
GO:0030900	forebrain development	0.000136539
GO:0001403	invasive growth in response to glucose limitation	0.000157803
GO:0001843	neural tube closure	0.000169004
GO:2001141	regulation of RNA biosynthetic process	0.000204881
GO:0043085	positive regulation of catalytic activity	0.000217595
GO:0009267	cellular response to starvation	0.000258
GO:0001510	RNA methylation	0.000332849
GO:0006537	glutamate biosynthetic process	0.000365405
GO:0042981	regulation of apoptotic process	0.000550452
GO:0018401	peptidyl-proline hydroxylation to 4-hydroxy-L-proline	0.000570986
GO:0019762	glucosinolate catabolic process	0.000613157
GO:0002213	defense response to insect	0.000634792
GO:0009396	folic acid-containing compound biosynthetic process	0.00070189
GO:0009607	response to biotic stimulus	0.000724985
GO:0006891	intra-Golgi vesicle-mediated transport	0.000772268
GO:0009693	ethylene biosynthetic process	0.000845913
GO:0080147	root hair cell development	0.000871185
GO:0016973	poly(A)+ mRNA export from nucleus	0.000949167
GO:0042218	1-aminocyclopropane-1-carboxylate biosynthetic process	0.00103039
GO:0009887	organ morphogenesis	0.00111483
GO:0006662	glycerol ether metabolic process	0.0011437
GO:0045454	cell redox homeostasis	0.00150361
GO:0016568	chromatin modification	0.00190506
GO:0032259	methylation	0.00217338
GO:0008033	tRNA processing	0.00276031
GO:0019915	lipid storage	0.00284957
GO:0006623	protein targeting to vacuole	0.00303213
GO:0009736	cytokinin mediated signaling pathway	0.00366225
GO:0009735	response to cytokinin stimulus	0.00402461
GO:0006352	transcription initiation, DNA-dependent	0.00407768
GO:0006874	cellular calcium ion homeostasis	0.0041848
GO:0050909	sensory perception of taste	0.005448
GO:0006520	cellular amino acid metabolic process	0.00575652
GO:0007606	sensory perception of chemical stimulus	0.00613707
GO:0010119	regulation of stomatal movement	0.00827937
GO:0009058	biosynthetic process	0.00856694
