# Supplementary material for: Transcriptome analysis of Brassica napus pod using RNA-Seq and identification of lipid-related candidate genes
Source: BMC Genomics. 2015 Oct 24;16:858. doi: 10.1186/s12864-015-2062-7 (PMC4619414; doi:10.1186/s12864-015-2062-7)
Supplement: Additional file 2: Table S2: — The top 20 most represented GO terms of DEG in the biological process category at the 15–17 DAF (S2-G2). (XLS 33 kb) [file 12864_2015_2062_MOESM2_ESM.xls]

## Sheet: Sheet1
Table S2. The top 20 most represented GO terms of DEG in the biological process category at the 15-17 DAF (S2-G2).
GO_term	GO_term_annotation	P-value
GO:0001757	somite specification	1.21e-06
GO:0010644	cell communication by electrical coupling	1.21e-06
GO:0010480	microsporocyte differentiation	1.21e-06
GO:0022603	regulation of anatomical structure morphogenesis	2.65e-06
GO:0034198	cellular response to amino acid starvation	7.27e-06
GO:0009307	DNA restriction-modification system	7.27e-06
GO:0032509	endosome transport via multivesicular body sorting pathway	7.27e-06
GO:0032006	regulation of TOR signaling cascade	1.21e-05
GO:0060173	limb development	1.21e-05
GO:0006572	tyrosine catabolic process	1.81e-05
GO:0015909	long-chain fatty acid transport	2.54e-05
GO:0010235	guard mother cell cytokinesis	2.54e-05
GO:0010458	exit from mitosis	3.38e-05
GO:0000578	embryonic axis specification	3.38e-05
GO:0007091	mitotic metaphase/anaphase transition	4.35e-05
GO:0048388	endosomal lumen acidification	4.35e-05
GO:0043572	plastid fission	5.43e-05
GO:0008054	cyclin catabolic process	6.63e-05
GO:0006559	L-phenylalanine catabolic process	0.000126
GO:0060021	palate development	0.000163
GO:0019748	secondary metabolic process	0.000163
GO:0009743	response to carbohydrate stimulus	0.000184
GO:0035589	G-protein coupled purinergic nucleotide receptor signaling pathway	0.000184
GO:0009825	multidimensional cell growth	0.000188
GO:0080148	negative regulation of response to water deprivation	0.000228
GO:0010289	homogalacturonan biosynthetic process	0.000302
GO:0071333	cellular response to glucose stimulus	0.000358
GO:0006491	N-glycan processing	0.000388
GO:0048229	gametophyte development	0.000418
GO:0006030	chitin metabolic process	0.000483
GO:0010052	guard cell differentiation	0.000483051
GO:0009934	regulation of meristem structural organization	0.000517176
GO:0031145	anaphase-promoting complex-dependent proteasomal ubiquitin-dependent protein catabolic process	0.000552
GO:0040008	regulation of growth	0.00055244
GO:0007519	skeletal muscle tissue development	0.00055244
GO:0009735	response to cytokinin stimulus	0.00062679
GO:0071577	zinc ion transmembrane transport	0.000665032
GO:0048437	floral organ development	0.000665032
GO:0043966	histone H3 acetylation	0.000704822
GO:0045010	actin nucleation	0.000745737
GO:0005982	starch metabolic process	0.000875209
GO:0010389	regulation of G2/M transition of mitotic cell cycle	0.00101472
GO:0046855	inositol phosphate dephosphorylation	0.00101472
GO:0030010	establishment of cell polarity	0.00106
GO:0007584	response to nutrient	0.00111
GO:0030308	negative regulation of cell growth	0.00111327
GO:0000911	cytokinesis by cell plate formation	0.00111327
GO:0006888	ER to Golgi vesicle-mediated transport	0.00119
GO:0006397	mRNA processing	0.00126818
GO:0009850	auxin metabolic process	0.00155137
GO:0008361	regulation of cell size	0.00161103
GO:0009690	cytokinin metabolic process	0.00161103
GO:0018208	peptidyl-proline modification	0.00167178
GO:0018401	peptidyl-proline hydroxylation to 4-hydroxy-L-proline	0.0017336
GO:0010075	regulation of meristem growth	0.00179649
GO:0006672	ceramide metabolic process	0.00186046
GO:0019762	glucosinolate catabolic process	0.00186046
GO:0002213	defense response to insect	0.00192551
GO:0046777	protein autophosphorylation	0.00195833
GO:0000413	protein peptidyl-prolyl isomerization	0.00205879
GO:0006446	regulation of translational initiation	0.00226669
GO:0071215	cellular response to abscisic acid stimulus	0.00226669
GO:0048653	anther development	0.0023381
GO:0001525	angiogenesis	0.00241057
GO:0005983	starch catabolic process	0.00241057
GO:0007049	cell cycle	0.00274099
GO:0016573	histone acetylation	0.00287
GO:0000184	nuclear-transcribed mRNA catabolic process, nonsense-mediated decay	0.00310981
GO:0042218	1-aminocyclopropane-1-carboxylate biosynthetic process	0.00310981
GO:0010252	auxin homeostasis	0.00319268
GO:0010087	phloem or xylem histogenesis	0.00389248
GO:0010193	response to ozone	0.00417162
GO:0042752	regulation of circadian rhythm	0.00445977
GO:0048510	regulation of timing of transition from vegetative to reproductive phase	0.00495989
GO:0009827	plant-type cell wall modification	0.00527178
GO:0035690	cellular response to drug	0.00637
GO:0007015	actin filament organization	0.00637456
GO:0032313	regulation of Rab GTPase activity	0.00708217
GO:0009637	response to blue light	0.00732559
GO:0006338	chromatin remodeling	0.00795
GO:0006913	nucleocytoplasmic transport	0.00795048
GO:0010090	trichome morphogenesis	0.00820693
GO:0006812	cation transport	0.00841788
GO:0007126	meiosis	0.009
