# Supplementary material for: Transcriptome analysis of Brassica napus pod using RNA-Seq and identification of lipid-related candidate genes
Source: BMC Genomics. 2015 Oct 24;16:858. doi: 10.1186/s12864-015-2062-7 (PMC4619414; doi:10.1186/s12864-015-2062-7)
Supplement: Additional file 3: Table S3: — The top 20 most represented GO terms of DEG in the biological process category at the 25–27 DAF (S3-G3). (XLS 32 kb) [file 12864_2015_2062_MOESM3_ESM.xls]

## Sheet: Sheet1
Table S3. The top 20 most represented GO terms of DEG in the biological process category at the 25-27 DAF (S3-G3).
GO_term	GO_term_annotation	P-value
GO:0007147	female meiosis II	1.8e-06
GO:2001289	lipid X metabolic process	1.8e-06
GO:0007058	spindle assembly involved in female meiosis II	5.39e-06
GO:0035044	sperm aster formation	1.08e-05
GO:0007344	pronuclear fusion	1.79e-05
GO:0006123	mitochondrial electron transport, cytochrome c to oxygen	2.69e-05
GO:0007060	male meiosis chromosome segregation	2.69e-05
GO:0007406	negative regulation of neuroblast proliferation	2.69e-05
GO:0015909	long-chain fatty acid transport	3.76e-05
GO:0019305	dTDP-rhamnose biosynthetic process	3.76e-05
GO:0009987	cellular process	5.36e-05
GO:0006793	phosphorus metabolic process	6.43e-05
GO:0030431	sleep	6.43e-05
GO:0050792	regulation of viral reproduction	6.43e-05
GO:0016102	diterpenoid biosynthetic process	9.81e-05
GO:0019388	galactose catabolic process	0.00013885
GO:0006436	tryptophanyl-tRNA aminoacylation	0.00013885
GO:0035046	pronuclear migration	0.00016185
GO:0031365	N-terminal protein amino acid modification	0.000187
GO:0010351	lithium ion transport	0.00018659
GO:0042732	D-xylose metabolic process	0.00021305
GO:0042554	superoxide anion generation	0.00030279
GO:0005513	detection of calcium ion	0.00030279
GO:0008355	olfactory learning	0.00033613
GO:0016079	synaptic vesicle exocytosis	0.00037118
GO:0010103	stomatal complex morphogenesis	0.00044639
GO:0007611	learning or memory	0.000487
GO:0052033	pathogen-associated molecular pattern dependent induction by symbiont of host innate immune response	0.00048654
GO:0019255	glucose 1-phosphate metabolic process	0.00052838
GO:0009590	detection of gravity	0.00052838
GO:0000304	response to singlet oxygen	0.0005719
GO:0009432	SOS response	0.000572
GO:0055062	phosphate ion homeostasis	0.0005719
GO:0010205	photoinhibition	0.0005719
GO:0048229	gametophyte development	0.0006171
GO:0030026	cellular manganese ion homeostasis	0.000664
GO:0048513	organ development	0.00066398
GO:0006665	sphingolipid metabolic process	0.000713
GO:0019236	response to pheromone	0.00086816
GO:0006526	arginine biosynthetic process	0.00104
GO:0051592	response to calcium ion	0.00104
GO:0000278	mitotic cell cycle	0.00103867
GO:0007143	female meiosis	0.00103867
GO:0006874	cellular calcium ion homeostasis	0.00117
GO:0000209	protein polyubiquitination	0.00122
GO:0006882	cellular zinc ion homeostasis	0.00128894
GO:0006631	fatty acid metabolic process	0.00135
GO:0042594	response to starvation	0.00178918
GO:0009698	phenylpropanoid metabolic process	0.00178918
GO:0080027	response to herbivore	0.00179
GO:0006911	phagocytosis, engulfment	0.00186704
GO:0019252	starch biosynthetic process	0.00186704
GO:0007140	male meiosis	0.00202752
GO:0006888	ER to Golgi vesicle-mediated transport	0.00208
GO:0009060	aerobic respiration	0.00211
GO:0008295	spermidine biosynthetic process	0.0021943
GO:0008361	regulation of cell size	0.00237
GO:0048440	carpel development	0.00245623
GO:0006814	sodium ion transport	0.00249
GO:0007010	cytoskeleton organization	0.00248803
GO:0043401	steroid hormone mediated signaling pathway	0.00273216
GO:0022900	electron transport chain	0.00292384
GO:0030435	sporulation resulting in formation of a cellular spore	0.00322
GO:0009225	nucleotide-sugar metabolic process	0.00375156
GO:0007052	mitotic spindle organization	0.00397358
GO:0000910	cytokinesis	0.00442
GO:0007049	cell cycle	0.00473
GO:0006662	glycerol ether metabolic process	0.00504602
GO:0009624	response to nematode	0.0050583
GO:0019722	calcium-mediated signaling	0.00543
GO:0005992	trehalose biosynthetic process	0.00556065
GO:0010193	response to ozone	0.0061
GO:0000059	protein import into nucleus, docking	0.00665867
GO:0016337	cell-cell adhesion	0.00754
GO:0008652	cellular amino acid biosynthetic process	0.00815745
GO:0008104	protein localization	0.00831
GO:0006886	intracellular protein transportf	0.00841
GO:0016126	sterol biosynthetic process	0.00863389
GO:0006914	autophagy	0.00896
GO:0006811	ion transport	0.00942
