# Supplementary material for: Transcriptome analysis of Brassica napus pod using RNA-Seq and identification of lipid-related candidate genes
Source: BMC Genomics. 2015 Oct 24;16:858. doi: 10.1186/s12864-015-2062-7 (PMC4619414; doi:10.1186/s12864-015-2062-7)
Supplement: Additional file 4: Table S4: — The physical location of the oil related QTLs. (XLS 21 kb) [file 12864_2015_2062_MOESM4_ESM.xls]

## Sheet: Sheet1
Table S4. The physical location of the oil related QTLs
QTL	Physical location	Genome
OilC02	1075642-2576316	Brassica napus
OilC03	5934790-12049058	Brassica napus
OilC06	18022332-22959601	Brassica napus
OilC08-1	34779662-34936884	Brassica napus
OilC08-2	0-19023015	Brassica napus
OilA01	5737225-14788665	Brassica napus
OilA05	370438-3615224	Brassica napus
OilA07	13388979-14577277	Brassica napus
OilA09	4421367-10696012	Brassica napus
