# Supplementary material for: Transcriptome analysis of Brassica napus pod using RNA-Seq and identification of lipid-related candidate genes
Source: BMC Genomics. 2015 Oct 24;16:858. doi: 10.1186/s12864-015-2062-7 (PMC4619414; doi:10.1186/s12864-015-2062-7)
Supplement: Additional file 5: Table S5: — The lipid-related homologous genes in arabidopsis for the genes in QTL regions. (XLS 24 kb) [file 12864_2015_2062_MOESM5_ESM.xls]

## Sheet: Sheet1
Table S5. The lipid-related homologous genes in arabidopsis for the genes in QTL regions
QTL	Lipid-related homologous genes
OilA01	LP CDP-DAGS LACS ACP ABC LPD ACX GKI nsPLC TL CGI-58 ACBP PSD CCT
OilA05	GPDH DAGK PIPLC C3H PIPK-IB LAH At2g43790 FAH
OilA07	CDP-DAGS At3g54010 PGPS AlcFAR
OilA09	DAGK CDP-DAGS CK KASIII FAD5 like (ADS) PIPK-IB PI3k GCS At1g57750
OilC02	PI3P TAGL
OilC03	LTP PIPLC CER3 ABC HFADH At2g30470 C4H AH FAD5 like (ADS) KAT HmACC Sac-PIP CER1 PECT WS CERK FAD3 MCMT IPCS
OilC06	At3g54010 AlcFAR LTP Sac-PIP LOX LPEAT
OilC08-2	KAT FAD5 like (ADS) PLA1 CALO PLA2 FATB TL LOX Sac-PIP PS
