# Supplementary material for: Transcriptome analysis of Brassica napus pod using RNA-Seq and identification of lipid-related candidate genes
Source: BMC Genomics. 2015 Oct 24;16:858. doi: 10.1186/s12864-015-2062-7 (PMC4619414; doi:10.1186/s12864-015-2062-7)
Supplement: Additional file 6: Table S6: — The gi number of genes in NR database homologous with DEGs between varieties in QTL regions. (XLS 25 kb) [file 12864_2015_2062_MOESM6_ESM.xls]

## Sheet: Sheet1
Table S6. The gi number of genes in NR database homologous with DEGs between varieties in QTL regions
QTL	Gene
OilA01	12323627, 12323627, 475470691, 18416824, 89257564,15225123, 475456530
OilA05	6056391, 156597971, 297830642
OilA09	5881773, 2443889
OilC02	89274202, 168006390
OilC03	2864608
OilC08-2	8778539, 89274232, 3287695, 168057208
Note: Only one of the DEGs are homologous to the lipid-related genes or related to the oil content. Others are uncharacterized or not in the known oil-related pathways. They need further investigation, this table provides the gi numbers of their homologous genes in NR database.
