# Supplementary material for: Transcriptome analysis of Brassica napus pod using RNA-Seq and identification of lipid-related candidate genes
Source: BMC Genomics. 2015 Oct 24;16:858. doi: 10.1186/s12864-015-2062-7 (PMC4619414; doi:10.1186/s12864-015-2062-7)
Supplement: Additional file 7: Table S7: — Lipid-related DEGs in Brassica napus and their lipid-related homologous genes in arabidopsis. (XLS 33 kb) [file 12864_2015_2062_MOESM7_ESM.xls]

## Sheet: Sheet1
Table S7. Lipid-related DEGs in Brassica napus and their lipid-related homologous genes in arabidopsis
		Brassica napus gene	Lipid-related homologous genes in arabidopsis
S1-S2	Up-regulated	chrCnn_random-2172128-2174519	FAH
S1-S3	Up-regulated	chrCnn_random-1953940-1958934	PIPK-IA
		chrCnn_random-18670059-1867118	CER3
		chrA01-8294237-8294961	CDP-DAGS
		chrA01-5588162-5591978	CYP450
		chrA10_random-2008292-2010065	PDAT
		chrC04-3387039-3388979	At3g61150
		chrC03-6205561-6207528	CER3
		chrC03-659557-662550	KdtA
		chrC09-2617620-2618982	PI4K
		chrA02-1084194-1086329	LPLA
	Down-regulated	chrC08-38275473-38277304	PI5P-II
S2-S3	Up-regulated	chrCnn_random-1953940-1958934	PIPK-IA
		chrA01-8294237-8294961	CDP-DAGS
		chrAnn_random-705754-707506	PI3P
		chrAnn_random-18721675-18729506	FAH
		chrAnn_random-708285-710643	PI3P
		chrA02-826969-831278	PDAT
		chrA02-1338109-1342053	MAGL
		chrA02-1084194-1086329	LPLA
	Down-regulated	chrC08-38275473-38277304	PI5P-II
		chrC02-1008866-1021646	FAD8
G1-G2	Up-regulated	chrCnn_random-18670059-186711	CER3
		chrA09-3900098-3902489	At5g66450
		chrA10_random-2008292-2010065	PDAT
		chrC02-204698-206652	HAD
		chrC02-1008866-1021646	FAD8
		chrC03-659557-662550	KdtA
		chrA02-6141268-6143734	STERO
		chrA07-14257311-14261980	PGPS
	Down-regulated	chrA04-17769754-17771713	PI4K
		chrC05-42695758-42703221	DOP
G1-G3	Up-regulated	chrA06-2519144-2520836	HmACC
		chrCnn_random-18670059-18671180	CER3
		chrA09-32902391-32903572	BC
		chrA09-3900098-3902489	At5g66450
		chrC08-8727719-8730221	Sac-PIP
		chrA03-470154-475042	KdtA
		chrA03-17293983-17296995	OBO
		chrC03-659557-662550	KdtA
		chrA02-6141268-6143734	STERO
	Down-regulated	chrC05-42695758-42703221	DOP
G2-G3	Up-regulated	chrCnn_random-1953940-1958934	PIPK-IA
		chrAnn_random-705754-707506	PI3P
		chrAnn_random-18721675-18729506	FAH
		chrAnn_random-708285-710643	PI3P
		chrA03-17293983-17296995	OBO
		chrA02-826969-831278	PDAT
		chrA02-1338109-1342053	MAGL
	Down-regulated	chrA09-33823931-33825100	PI5P-II
		chrC08-37870089-37872142	PLAT
		chrC02-204698-206652	HAD
		chrC02-1008866-1021646	FAD8
G2-S2	Up-regulated	chrC06-6493884-6495189	At3g13900
		chrC08-38275473-38277304	PI5P-II
		chrAnn_random-16760656-16761926	GPI-PLC
	Down-regulated	chrA03-6423275-6428210	MCMT
G3-S3	Up-regulated	chrA10_random-2008292-2010065	PDAT
		chrC05-41766918-41768242	MFP
	Down-regulated	chrA03-17293983-17296995	OBO
		chrC08-8727719-8730221	Sac-PIP
Note:S and G denote the Sollux and the Gaoyou, respectively, and the numbers 1-3 denote the three stages, respectively. Up-regulated and down-regulated, respectively, mean the expression level of the later stage is higher and lower than that of the former stage.
